# Supplementary material for: Analysis of the indispensable RAD51 cofactor BRCA2 in Naganishia liquefaciens, a Basidiomycota yeast
Source: Life Sci Alliance. 2023 Nov 28;7(2):e202302342. doi: 10.26508/lsa.202302342 (PMC10684384; doi:10.26508/lsa.202302342)
Supplement: Supplementary file 2 [file LSA-2023-02342_SdataF2.xlsx]

## Sheet: Fig2C
Fig 2C
	cell density (x107 cells/ml)
	wild type			rad51Δ			brh2Δ			dss1Δ
time(min)	#1	#2	#3	#1	#2	#3	#1	#2	#3	#1	#2	#3
0	0.375	0.375	0.375	0.375	0.375	0.375	0.375	0.375	0.375	0.375	0.375	0.375
60	0.45	0.525	0.6	0.45	0.45	0.425	0.425	0.45	0.425	0.4	0.4	0.425
120	0.725	0.75	0.8	0.725	0.7	0.7125	0.7	0.7	0.75	0.525	0.575	0.5
180	0.95	0.975	1.05	0.92	0.95	1	0.9	1	1.075	0.75	0.725	0.7
240	1.125	1.3	1.5	1.215	1.275	1.32	1.325	1.475	1.4	0.95	1.075	0.75
300	1.625	1.825	2.25	1.95	1.825	2.15	2.025	1.8	1.775	1.1	1.125	0.85
360	2.3	2.75	3.175	2.55	2.6	2.725	2.575	2.975	2.6	1.2	1.175	1.075
420	3.15	3.625	3.975	3.65	3.7	4.125	3.575	4	3.725	1.4	1.275	1.175
480	4.5	5.1	4.9	4.6	5	5.25	4.2	5.5	4.55	1.575	1.375	1.25
540	7.2	7.95	8.625	7.4	7.95	8.525	7.5	8.25	9.125	1.725	1.7	1.45
