# Supplementary material for: Analysis of the indispensable RAD51 cofactor BRCA2 in Naganishia liquefaciens, a Basidiomycota yeast
Source: Life Sci Alliance. 2023 Nov 28;7(2):e202302342. doi: 10.26508/lsa.202302342 (PMC10684384; doi:10.26508/lsa.202302342)
Supplement: Supplementary file 3 [file LSA-2023-02342_SdataF3.xlsx]

## Sheet: Fig3
Fig 3A. UV	CFU
	WT			rad51Δ			brh2Δ			rad51Δ brh2Δ			rad52Δ			rad51Δ rad52Δ			brh2Δ rad52Δ			rad51Δ brh2Δ radr52Δ
dose (J/m2)	#1	#2	#3	#1	#2	#3	#1	#2	#3	#1	#2	#3	#1	#2	#3	#1	#2	#3	#1	#2	#3	#1	#2	#3
0	1620000	2420000	1660000	4520000	3560000	1620000	2640000	2080000	1550000	2340000	2880000	1760000	1560000	2040000	1930000	2920000	2120000	1450000	2840000	1200000	1770000	2160000	1900000	1920000
75	1280000	1710000	1230000	1240000	1560000	620000	980000	860000	510000	1120000	1080000	430000	1360000	1620000	1450000	1280000	990000	560000	980000	380000	520000	1040000	950000	570000
150	1040000	1290000	920000	340000	384000	142000	328000	228000	112000	256000	212000	119000	880000	1460000	1260000	86000	104000	53000	134000	65000	55000	122000	93000	62000
225	820000	1030000	780000	92000	104000	34200	52000	43000	41900	63000	59000	42100	680000	820000	870000	26000	23000	18500	44000	18000	15800	17200	23000	24200
	ratio
0	1	1	1	1	1	1	1	1	1	1	1	1	1	1	1	1	1	1	1	1	1	1	1	1
75	0.790123	0.706612	0.740964	0.274336	0.438202	0.382716	0.371212	0.413462	0.329032	0.478632	0.375	0.244318	0.871795	0.794118	0.751295	0.438356	0.466981	0.386207	0.34507	0.316667	0.293785	0.481481	0.5	0.296875
150	0.641975	0.533058	0.554217	0.075221	0.107865	0.087654	0.124242	0.109615	0.072258	0.109402	0.073611	0.067614	0.564103	0.715686	0.65285	0.029452	0.049057	0.036552	0.047183	0.054167	0.031073	0.056481	0.048947	0.032292
225	0.506173	0.42562	0.46988	0.020354	0.029213	0.021111	0.019697	0.020673	0.027032	0.026923	0.020486	0.02392	0.435897	0.401961	0.450777	0.008904	0.010849	0.012759	0.015493	0.015	0.008927	0.007963	0.012105	0.012604
Fig 3B. 𝛾-ray	CFU
	WT			rad51Δ			brh2Δ			rad51Δ brh2Δ			rad52Δ			rad51Δ rad52Δ			brh2Δ rad52Δ			rad51Δ brh2Δ radr52Δ
dose (Gy)	#1	#2	#3	#1	#2	#3	#1	#2	#3	#1	#2	#3	#1	#2	#3	#1	#2	#3	#1	#2	#3	#1	#2	#3
0	1130000	1620000	2380000	6480000	4520000	3560000	5840000	2100000	2080000	5440000	11440000	2340000	3160000	2040000	1560000	3040000	2920000	2120000	3720000	2840000	1200000	5040000	2160000	1900000
200	1090000	1480000	2160000	2240000	1750000	1460000	2160000	690000	960000	2080000	4520000	910000	2760000	1760000	1240000	880000	880000	920000	1040000	740000	560000	1250000	520000	700000
400	814000	1080000	1750000	420000	240000	252000	126000	110000	88000	256000	572000	82000	2160000	1220000	960000	80000	60000	68000	96000	52000	44000	90800	34000	52000
600	650000	820000	1460000	62000	56000	29400	81200	45000	25400	54800	102000	16800	820000	920000	710000	15600	10800	10400	12200	9400	4200	16500	5200	5800
	ratio
0	1	1	1	1	1	1	1	1	1	1	1	1	1	1	1	1	1	1	1	1	1	1	1	1
200	0.964602	0.91358	0.907563	0.345679	0.387168	0.410112	0.369863	0.328571	0.461538	0.382353	0.395105	0.388889	0.873418	0.862745	0.794872	0.289474	0.30137	0.433962	0.27957	0.260563	0.466667	0.248016	0.240741	0.368421
400	0.720354	0.666667	0.735294	0.064815	0.053097	0.070787	0.021575	0.052381	0.042308	0.047059	0.05	0.035043	0.683544	0.598039	0.615385	0.026316	0.020548	0.032075	0.025806	0.01831	0.036667	0.018016	0.015741	0.027368
600	0.575221	0.506173	0.613445	0.009568	0.012389	0.008258	0.013904	0.021429	0.012212	0.010074	0.008916	0.007179	0.259494	0.45098	0.455128	0.005132	0.003699	0.004906	0.00328	0.00331	0.0035	0.003274	0.002407	0.003053
