# Supplementary material for: Analysis of the indispensable RAD51 cofactor BRCA2 in Naganishia liquefaciens, a Basidiomycota yeast
Source: Life Sci Alliance. 2023 Nov 28;7(2):e202302342. doi: 10.26508/lsa.202302342 (PMC10684384; doi:10.26508/lsa.202302342)
Supplement: Supplementary file 4 [file LSA-2023-02342_SdataF4.xlsx]

## Sheet: Fig4BC
B. 1 kb homology arms
	WT			rad51Δ			brh2Δ			rad51Δbrh2Δ			rad52Δ			rad51Δrad52Δ			brh2Δrad52Δ			ku70Δ			rad51Δku70Δ			brh2Δku70Δ			rad51Δbrh2Δku70Δ			rad52Δku70Δ			rad51Δrad52Δku70Δ									brh2Δrad52Δku70Δ
	#1	#2	#3	#1	#2	#3	#1	#2	#3	#1	#2	#3	#1	#2	#3	#1	#2	#3	#1	#2	#3	#1	#2	#3	#1	#2	#3	#1	#2	#3	#1	#2	#3	#1	#2	#3	#1	#2	#3	#4	#5	#6	#7	#8	#9	#1	#2	#3	#4
total	34	37	25	27	33	22	28	35	25	20	32	27	18	22	25	14	7	16	26	13	15	22	34	27	16	28	22	28	19	24	17	26	33	8	12	9	3	2	1	3	2	1	2	2	1	2	3	3	1
auxotrophic	9	15	7	3	2	4	5	4	4	4	4	3	3	2	3	0	0	0	0	0	0	22	34	26	14	25	19	26	16	23	15	25	32	8	12	9	0	0	0	0	0	0	0	0	0	0	0	0	0
targeting (%)	26.47	40.54	28	11.11	6.06	18.18	17.86	11.43	16	20	12.5	11.11	16.67	9.09	12	0	0	0	0	0	0	100	100	96.3	87.5	89.29	86.36	92.86	84.21	95.83	88.24	96.15	96.97	100	100	100	0	0	0	0	0	0	0	0	0	0	0	0	0
C. 80 kb homology arms
	WT			rad51Δ			brh2Δ			rad51Δbrh2Δ			rad52Δ			rad51Δrad52Δ			brh2Δrad52Δ			ku70Δ			rad51Δku70Δ			brh2Δku70Δ			rad51Δbrh2Δku70Δ			rad52Δku70Δ			rad51Δrad52Δku70Δ									brh2Δrad52Δku70Δ
	#1	#2	#3	#1	#2	#3	#1	#2	#3	#1	#2	#3	#1	#2	#3	#1	#2	#3	#1	#2	#3	#1	#2	#3	#1	#2	#3	#1	#2	#3	#1	#2	#3	#1	#2	#3	#1	#2	#3	#4	#5	#6	#7	#8	#9	#1	#2	#3	#4
total	31	24	38	38	49	17	29	27	16	29	36	24	19	15	27	9	14	15	19	8	7	38	25	29	35	26	28	23	19	22	14	16	17	13	15	7	2	3	1	2	3	2	2	2	2	2	2	2	2
auxotrophic	9	4	8	2	5	1	4	1	1	4	2	1	0	0	0	0	0	0	0	0	0	37	25	28	28	22	25	17	15	18	13	13	14	0	0	0	0	0	0	0	0	0	0	0	0	0	0	0	0
targeting (%)	29.03	16.67	21.05	5.26	10.2	5.88	13.79	3.7	6.25	13.79	5.56	4.17	0	0	0	0	0	0	0	0	0	97.37	100	96.55	80	84.62	89.29	73.91	78.95	81.82	92.86	81.25	82.35	0	0	0	0	0	0	0	0	0	0	0	0	0	0	0	0
[truncated: 5 more columns]
